# Supplementary material for: Calibrated Variant Effect Prediction at the Residue Level Using Conditional Score Distributions
Source: bioRxiv. 2025 Nov 26:2025.11.24.690189. Preprint. [Version 1] doi: 10.1101/2025.11.24.690189 (PMC12697679; doi:10.1101/2025.11.24.690189)
Supplement: Supplement 2 [file media-2.xlsx]

## Sheet: data
attribute	score_type	JSD_pathogenic	JSD_benign	n_pathogenic	n_benign	ratio	combined_JSD
Subtitutions to specific AA
wt_C	wildtype sequence entropy	0.0501833	0.174749	3734	1090	0.774046	0.224933
wt_W	wildtype sequence entropy	0.0506553	0.229258	1067	377	0.73892	0.279913
wt_G	wildtype sequence entropy	0.0367939	0.0189845	8773	7715	0.532084	0.0557784
wt_Y	wildtype sequence entropy	0.0210443	0.132108	1664	1545	0.518542	0.153152
wt_F	wildtype sequence entropy	0.0237265	0.0735591	1332	1564	0.459945	0.0972856
wt_L	wildtype sequence entropy	0.024238	0.0233644	3446	4350	0.442022	0.0476024
wt_M	wildtype sequence entropy	0.0439269	0.110079	2753	4086	0.402544	0.154006
wt_D	wildtype sequence entropy	0.0110134	0.00967109	2722	4936	0.355445	0.0206845
wt_H	wildtype sequence entropy	0.0274289	0.0961597	1297	2880	0.31051	0.123589
wt_R	wildtype sequence entropy	0.00448193	0.00743819	8069	18913	0.299051	0.0119201
wt_E	wildtype sequence entropy	0.0105193	0.025668	2076	5486	0.274531	0.0361873
wt_K	wildtype sequence entropy	0.021657	0.011304	1093	3495	0.23823	0.0329611
wt_N	wildtype sequence entropy	0.0184309	0.0256359	1447	4734	0.234105	0.0440668
wt_P	wildtype sequence entropy	0.0198924	0.0327228	2614	8977	0.22552	0.0526152
wt_Q	wildtype sequence entropy	0.026083	0.0295595	969	3387	0.222452	0.0556425
wt_S	wildtype sequence entropy	0.0310897	0.0977545	2344	8277	0.220695	0.128844
wt_I	wildtype sequence entropy	0.0427368	0.0306696	1591	6366	0.19995	0.0734064
wt_T	wildtype sequence entropy	0.0204401	0.0509653	1903	8122	0.189825	0.0714053
wt_A	wildtype sequence entropy	0.0160484	0.0369517	2752	12152	0.184648	0.0530002
wt_V	wildtype sequence entropy	0.0308412	0.0254882	1961	10314	0.159756	0.0563294
Subtitutions to specific AA
mut_Y	mutant sequence antropy	0.0455313	0.137921	2122	1705	0.554481	0.183452
mut_P	mutant sequence antropy	0.0248338	0.0194518	3905	3204	0.549304	0.0442856
mut_W	mutant sequence antropy	0.0183386	0.152358	1896	2143	0.469423	0.170696
mut_R	mutant sequence antropy	0.0163163	0.0110808	6652	7979	0.454651	0.0273971
mut_C	mutant sequence antropy	0.0144215	0.109765	3513	4244	0.452881	0.124186
mut_D	mutant sequence antropy	0.0194525	0.0109185	2579	3306	0.438233	0.030371
mut_F	mutant sequence antropy	0.0179236	0.0604815	1672	2472	0.403475	0.0784051
mut_G	mutant sequence antropy	0.0124503	0.0145339	2574	4392	0.369509	0.0269842
mut_E	mutant sequence antropy	0.0172116	0.0262856	2106	3734	0.360616	0.0434973
mut_K	mutant sequence antropy	0.00934802	0.00625828	2189	4562	0.324248	0.0156063
mut_L	mutant sequence antropy	0.0166572	0.0365269	3479	8881	0.281472	0.0531842
mut_N	mutant sequence antropy	0.012923	0.0134507	1790	4709	0.275427	0.0263737
mut_S	mutant sequence antropy	0.0181519	0.134723	4313	11375	0.274924	0.152875
mut_H	mutant sequence antropy	0.0122071	0.0519651	2328	6885	0.252686	0.0641722
mut_V	mutant sequence antropy	0.00889588	0.0339112	3637	11677	0.237495	0.042807
mut_T	mutant sequence antropy	0.0451231	0.0698863	2526	9557	0.209054	0.115009
mut_A	mutant sequence antropy	0.0201196	0.0627533	1538	5974	0.204739	0.082873
mut_Q	mutant sequence antropy	0.0184133	0.03264	1967	8259	0.192353	0.0510533
mut_I	mutant sequence antropy	0.0349049	0.0304136	1758	7884	0.182327	0.0653184
mut_M	mutant sequence antropy	0.0365411	0.0790538	1063	5824	0.154349	0.115595
Subtitutions across residue subgroups
PPI	masked sequence entropy	0.00605139	0.0603785	7096	4462	0.613947	0.0664299
sulfur binding residues	masked sequence entropy	0.0133391	0.0069094	6487	5176	0.556203	0.0202485
aromatic residues	masked sequence entropy	0.00916552	0.0118933	5360	6366	0.457104	0.0210589
proline or glycine	masked sequence entropy	0.0425449	0.0170486	11387	16692	0.405534	0.0595934
helix breakers residues	masked sequence entropy	0.0425449	0.0170486	11387	16692	0.405534	0.0595934
polar residues	masked sequence entropy	0.024543	0.00661425	20834	34870	0.374013	0.0311573
high homology	masked sequence entropy	0.0117212	0.00292076	46161	95348	0.326205	0.014642
acidic residues	masked sequence entropy	0.0132153	0.00518057	4798	10422	0.315243	0.0183959
uncharged polar residues	masked sequence entropy	0.00378731	0.00496981	12061	27155	0.307553	0.00875712
charged residues	masked sequence entropy	0.00554127	0.00248176	15257	35710	0.299351	0.00802303
basic residues	masked sequence entropy	0.00483831	0.00178027	10459	25288	0.292584	0.00661858
hydrophobic residues	masked sequence entropy	0.0515627	0.00781585	16566	40754	0.289009	0.0593785
small residues	masked sequence entropy	0.00483106	0.0150823	18386	45243	0.288956	0.0199133
aliphatic residues	masked sequence entropy	0.0712992	0.00865689	12503	37268	0.251211	0.0799561
beta branched residues	masked sequence entropy	0.0487462	0.0129945	5455	24802	0.180289	0.0617407
disorder level	masked sequence entropy	0.0366127	0.162691	5827	48931	0.106414	0.199304
