# Supplementary material for: Calibrated Variant Effect Prediction at the Residue Level Using Conditional Score Distributions
Source: bioRxiv. 2025 Nov 26:2025.11.24.690189. Preprint. [Version 1] doi: 10.1101/2025.11.24.690189 (PMC12697679; doi:10.1101/2025.11.24.690189)
Supplement: Supplement 3 [file media-3.xlsx]

## Sheet: S2_auroc_jsd_correlation
dataset	attribute	score	delta_auc_mean	delta_auc_std	auc_contribution_mean	auc_contribution_std	n_pathogenic_test	n_benign_test	joint_jsd
ProteinGym	disordered	mutant	0.00926314	0.000579321	2.22e-07	1.39e-08	21325.8	62310.2	0.178435
ProteinGym	disordered	masked	0.00935371	0.000471108	2.24e-07	1.13e-08	21335.9	62300.1	0.292123
ProteinGym	interface	mutant	0.00328253	0.000433138	1.01e-07	1.33e-08	16131.1	58280.9	0.0388098
ClinVar	disordered	mutant	0.0053256	0.000397793	4.63e-08	3.46e-09	33875.6	122858	0.108173
ProteinGym	interface	masked	0.00326968	0.000376962	1e-07	1.16e-08	16128	58284	0.0757401
ProteinGym	disordered	wt	0.00631951	0.000376831	1.51e-07	9.01e-09	21323	62313	0.159887
ClinVar	interface	mutant	0.00314315	0.000339308	3.69e-08	4e-09	26956.5	99785.5	0.0305841
ProteinGym	interface	wt	0.0024454	0.000306611	7.5e-08	9.41e-09	16122.3	58289.7	0.0534337
ClinVar	disordered	masked	0.00578293	0.00028244	5.03e-08	2.46e-09	33873.4	122860	0.199304
ClinVar	interface	masked	0.00330262	0.000253076	3.88e-08	2.98e-09	26963.4	99778.6	0.0664299
ProteinGym	small_aa	mutant	0.000369278	0.000246889	8.83e-09	5.9e-09	15765.5	67870.5	0.0224388
ProteinGym	beta_branced_aa	mutant	0.000640083	0.000233386	1.53e-08	5.58e-09	21035.9	62600.1	0.0560216
ClinVar	beta_branced_aa	mutant	0.000609226	0.000215811	5.3e-09	1.88e-09	34129.2	122604	0.0539865
ProteinGym	aromatic_aa	wt	0.0011103	0.000180457	2.66e-08	4.32e-09	21202.3	62433.7	0.109938
ClinVar	interface	wt	0.0025407	0.000213017	2.99e-08	2.51e-09	26961.2	99780.8	0.0389899
ClinVar	small_aa	mutant	-0.000248659	0.0002076	-2.16e-09	1.81e-09	25516.3	131217	0.0193833
ClinVar	disordered	wt	0.00374802	0.000195226	3.26e-08	1.7e-09	33897.7	122836	0.104648
ProteinGym	charged_aa	mutant	0.000561729	0.00018332	1.34e-08	4.38e-09	16780.1	66855.9	0.0124221
ProteinGym	sulfur_binding	wt	0.00100709	0.000181258	2.41e-08	4.33e-09	21730.2	61905.8	0.145669
ClinVar	aromatic_aa	wt	0.000808738	9.93e-05	7.04e-09	8.64e-10	34179.8	122554	0.104073
ClinVar	high_homologs	mutant	0.000755028	0.000170212	7.32e-09	1.65e-09	3710.17	141238	0.0123124
ClinVar	sulfur_binding	mutant	0.00110159	0.00017018	9.59e-09	1.48e-09	33437.9	123295	0.0186957
ProteinGym	basic_aa	mutant	0.000214328	0.000169728	5.13e-09	4.06e-09	18757.5	64878.5	0.0170458
ClinVar	sulfur_binding	wt	0.0028264	0.0001695	2.46e-08	1.47e-09	33426.4	123307	0.129185
ProteinGym	aliphatic_aa	mutant	3.58e-05	0.000168414	8.57e-10	4.03e-09	18693.6	64942.4	0.0600885
ProteinGym	high_homologs	mutant	0.00021943	0.00016735	5.25e-09	4e-09	5439.58	78196.4	0.0105974
ClinVar	polar_uncharged_aa	mutant	-0.000174067	0.000159124	-1.51e-09	1.38e-09	29739.6	126994	0.0129366
ProteinGym	beta_branced_aa	masked	0.000787629	0.000154186	1.88e-08	3.69e-09	21023.7	62612.3	0.0674536
ProteinGym	sulfur_binding	mutant	0.000237279	0.000147532	5.67e-09	3.53e-09	21726.5	61909.5	0.037677
ProteinGym	polar_uncharged_aa	mutant	-6.74e-06	0.000146879	-1.61e-10	3.51e-09	18794.5	64841.5	0.0169525
ProteinGym	aromatic_aa	masked	0.00076494	0.000146178	1.83e-08	3.5e-09	21196.7	62439.3	0.0346154
ProteinGym	proline_or_glycine	mutant	0.00079222	0.000140827	1.89e-08	3.37e-09	18740.4	64895.6	0.0622568
ProteinGym	aromatic_aa	mutant	0.000555223	0.000215476	1.33e-08	5.15e-09	21195	62441	0.0326562
ProteinGym	small_aa	masked	0.000595716	0.000137024	1.42e-08	3.28e-09	15758.2	67877.8	0.0246519
ProteinGym	helix_breaker_aa	masked	0.000819187	0.000135597	1.96e-08	3.24e-09	18732.3	64903.7	0.063365
ProteinGym	small_aa	wt	0.000724372	0.000131782	1.73e-08	3.15e-09	15778	67858	0.0627329
ProteinGym	helix_breaker_aa	mutant	0.000790319	0.000130903	1.89e-08	3.13e-09	18736.7	64899.3	0.0622568
ProteinGym	proline_or_glycine	masked	0.000838753	0.000130605	2.01e-08	3.12e-09	18733.6	64902.4	0.063365
ClinVar	sulfur_binding	masked	0.00161117	0.000127601	1.4e-08	1.11e-09	33434	123299	0.0202485
ProteinGym	high_homologs	masked	0.000476454	0.000125482	1.14e-08	3e-09	5436.34	78199.7	0.0159532
ClinVar	basic_aa	mutant	-0.000448796	0.000114606	-3.91e-09	9.97e-10	30792.2	125941	0.012381
ClinVar	charged_aa	mutant	0.000214958	0.00011327	1.87e-09	9.86e-10	27594.7	129139	0.00954713
ProteinGym	beta_branced_aa	wt	0.000603546	0.000112641	1.44e-08	2.69e-09	21027.1	62608.9	0.0425658
ClinVar	polar_aa	mutant	-0.000192561	0.000110472	-1.68e-09	9.61e-10	23873.3	132860	0.0351212
ClinVar	beta_branced_aa	masked	0.000951436	0.000109855	8.28e-09	9.56e-10	34123.6	122610	0.0617407
ProteinGym	charged_aa	wt	0.000460668	0.000107195	1.1e-08	2.56e-09	16780.1	66855.9	0.0147472
ClinVar	small_aa	wt	0.000690759	0.000106266	6.01e-09	9.25e-10	25510.6	131223	0.0588847
ClinVar	high_homologs	masked	0.000870256	0.000105507	8.44e-09	1.02e-09	3711.32	141237	0.014642
ProteinGym	high_homologs	wt	0.000439931	0.000104956	1.05e-08	2.51e-09	5439.1	78196.9	0.0122364
ProteinGym	charged_aa	masked	0.000588657	0.000103539	1.41e-08	2.48e-09	16782.1	66853.9	0.0102375
ProteinGym	proline_or_glycine	wt	0.000428749	0.000102832	1.03e-08	2.46e-09	18733.8	64902.2	0.0548648
ClinVar	small_aa	masked	0.000375201	0.00010176	3.27e-09	8.86e-10	25503.8	131230	0.0199133
ClinVar	aromatic_aa	masked	0.000455264	8.64e-05	3.96e-09	7.52e-10	34182.5	122551	0.0210589
ProteinGym	helix_breaker_aa	wt	0.000430949	9.9e-05	1.03e-08	2.37e-09	18736.6	64899.4	0.0548648
ClinVar	beta_branced_aa	wt	0.00083093	9.39e-05	7.23e-09	8.17e-10	34125.4	122608	0.0384113
ProteinGym	sulfur_binding	masked	0.000282054	9.39e-05	6.74e-09	2.25e-09	21728.5	61907.5	0.0418549
ClinVar	high_homologs	wt	0.000793692	9.12e-05	7.7e-09	8.84e-10	3709.29	141239	0.00748216
ProteinGym	polar_aa	mutant	0.000147292	8.84e-05	3.52e-09	2.11e-09	15353.5	68282.5	0.0278844
ProteinGym	basic_aa	masked	0.000313289	8.81e-05	7.49e-09	2.11e-09	18740.9	64895.1	0.0114611
ProteinGym	polar_aa	wt	0.000348395	8.8e-05	8.33e-09	2.1e-09	15352	68284.1	0.0250389
ClinVar	aromatic_aa	mutant	0.000331507	0.00013751	2.88e-09	1.2e-09	34184.5	122549	0.0231194
ClinVar	hydrophobic_aa	mutant	3.83e-05	8.62e-05	3.33e-10	7.5e-10	26717.7	130016	0.0541795
ClinVar	polar_uncharged_aa	masked	0.000280541	8.38e-05	2.44e-09	7.3e-10	29713.3	127020	0.00875712
ProteinGym	basic_aa	wt	0.000276217	7.68e-05	6.61e-09	1.84e-09	18747	64889	0.0182218
ProteinGym	polar_uncharged_aa	masked	0.000135618	7.64e-05	3.24e-09	1.83e-09	18800.1	64835.9	0.0123248
ClinVar	acidic_aa	mutant	0.000146329	7.46e-05	1.27e-09	6.49e-10	34543.8	122190	0.012335
ProteinGym	polar_aa	masked	0.000218417	7.44e-05	5.22e-09	1.78e-09	15348.2	68287.8	0.0252561
ClinVar	charged_aa	masked	0.000445728	7.34e-05	3.88e-09	6.39e-10	27594.8	129139	0.00802303
ClinVar	charged_aa	wt	0.000381352	7.25e-05	3.32e-09	6.31e-10	27590.8	129143	0.0121506
ClinVar	helix_breaker_aa	mutant	0.000454617	7.01e-05	3.96e-09	6.1e-10	30165.4	126568	0.0628156
ClinVar	proline_or_glycine	mutant	0.000452383	6.87e-05	3.94e-09	5.98e-10	30159.2	126574	0.0628156
ClinVar	basic_aa	wt	6.73e-05	6.8e-05	5.86e-10	5.92e-10	30795.1	125938	0.0129631
ProteinGym	aliphatic_aa	wt	0.000225692	6.71e-05	5.4e-09	1.6e-09	18701.5	64934.5	0.0324008
ClinVar	basic_aa	masked	-1.02e-07	6.6e-05	-8.86e-13	5.75e-10	30784.4	125949	0.00661858
ProteinGym	aliphatic_aa	masked	0.000110472	6.37e-05	2.64e-09	1.52e-09	18692.8	64943.2	0.0658887
ProteinGym	acidic_aa	mutant	0.000161457	6.32e-05	3.86e-09	1.51e-09	21395.1	62240.9	0.0207957
ClinVar	hydrophobic_aa	masked	0.000218228	6.22e-05	1.9e-09	5.41e-10	26723.6	130010	0.0593785
ProteinGym	acidic_aa	masked	0.000150681	5.93e-05	3.6e-09	1.42e-09	21387.4	62248.6	0.0226498
ClinVar	proline_or_glycine	masked	0.000510735	5.81e-05	4.44e-09	5.06e-10	30170.2	126563	0.0595934
ClinVar	polar_aa	masked	0.000167864	5.38e-05	1.46e-09	4.68e-10	23873.9	132859	0.0311573
ClinVar	helix_breaker_aa	masked	0.000519391	5.32e-05	4.52e-09	4.63e-10	30171.1	126562	0.0595934
ClinVar	aliphatic_aa	mutant	4.02e-05	5.09e-05	3.5e-10	4.43e-10	29434.3	127299	0.0754022
ClinVar	hydrophobic_aa	wt	9.39e-05	5.05e-05	8.17e-10	4.39e-10	26730.1	130003	0.0312977
ClinVar	acidic_aa	masked	0.000196952	4.89e-05	1.71e-09	4.25e-10	34571	122162	0.0183959
ClinVar	polar_aa	wt	0.000207766	4.51e-05	1.81e-09	3.92e-10	23872.7	132861	0.0260686
ProteinGym	acidic_aa	wt	0.000103917	4.35e-05	2.48e-09	1.04e-09	21389.5	62246.5	0.023122
ProteinGym	hydrophobic_aa	mutant	2.17e-05	4.1e-05	5.19e-10	9.8e-10	17074.3	66561.7	0.0445143
ClinVar	polar_uncharged_aa	wt	3.06e-06	4.07e-05	2.67e-11	3.54e-10	29723.2	127010	0.0145892
ClinVar	helix_breaker_aa	wt	0.000165564	3.82e-05	1.44e-09	3.32e-10	30175.6	126558	0.0520319
ClinVar	proline_or_glycine	wt	0.00016304	3.73e-05	1.42e-09	3.25e-10	30180	126553	0.0520319
ClinVar	acidic_aa	wt	0.000121292	3.45e-05	1.06e-09	3e-10	34554.2	122179	0.0175409
ClinVar	aliphatic_aa	masked	2.75e-05	3.07e-05	2.39e-10	2.67e-10	29428.4	127305	0.0799561
ProteinGym	hydrophobic_aa	masked	2.91e-05	2.73e-05	6.95e-10	6.53e-10	17084.1	66551.9	0.0496364
ClinVar	aliphatic_aa	wt	-2.76e-05	2.31e-05	-2.4e-10	2.01e-10	29423.6	127310	0.0359299
ProteinGym	polar_uncharged_aa	wt	-4.41e-05	2.15e-05	-1.05e-09	5.14e-10	18804.8	64831.2	0.0184748
ProteinGym	hydrophobic_aa	wt	-1.16e-05	1.99e-05	-2.78e-10	4.76e-10	17079.3	66556.7	0.0265749
