# Supplementary material for: Calibrated Variant Effect Prediction at the Residue Level Using Conditional Score Distributions
Source: bioRxiv. 2025 Nov 26:2025.11.24.690189. Preprint. [Version 1] doi: 10.1101/2025.11.24.690189 (PMC12697679; doi:10.1101/2025.11.24.690189)
Supplement: Supplement 4 [file media-4.xlsx]

## Sheet: table_s3_threshold_changes
model	supervision_type	naive_thr_mean	naive_thr_std	IDR_thr_mean	IDR_thr_std	PPI_thr_mean	Sulfur_thr_mean	PPI_thr_std	Aromatic_thr_mean	Low_Homology_thr_mean	Hydrophobic_thr_mean	Charged_thr_mean	Low_Homology_thr_std	Polar_thr_mean	Polar_thr_std	Sulfur_thr_std	Aromatic_thr_std	Charged_thr_std	Hydrophobic_thr_std	Ordered_thr_mean	Ordered_thr_std	naive_auc_mean	naive_auc_std	IDR_auc_mean	IDR_auc_std	PPI_auc_mean	PPI_auc_std	Low_Homology_auc_mean	Low_Homology_auc_std	Polar_auc_mean	Polar_auc_std	Charged_auc_mean	Charged_auc_std	Hydrophobic_auc_mean	Hydrophobic_auc_std	Ordered_auc_mean	Ordered_auc_std	Sulfur_auc_mean	Sulfur_auc_std	Aromatic_auc_mean	Aromatic_auc_std
FATHMM	supervised	0.526239	0.0126886	0.50529	0.0413933	0.544437	0.52591	0.0355591	0.530607	0.547343	0.532024	0.515358	0.0219666	0.538145	0.0179085	0.0404108	0.031302	0.0169187	0.0158007	0.534533	0.013626	0.801321	0.00503225	0.799218	0.0152756	0.749133	0.0180333	0.768503	0.00971145	0.833041	0.00820514	0.786727	0.00928617	0.7783	0.00864836	0.794927	0.0057127	0.811848	0.0146741	0.780638	0.0186935
DANN	supervised	0.976289	0.00464498	0.935014	0.0138511	0.972868	0.893222	0.0105064	0.968225	0.981842	0.960897	0.987033	0.00191085	0.981911	0.0033448	0.045601	0.00708894	0.00280073	0.00937755	0.980633	0.00349893	0.89046	0.00289328	0.847806	0.0113196	0.817036	0.0144772	0.857558	0.00619003	0.911776	0.00487119	0.897315	0.00518529	0.873085	0.00544631	0.88255	0.0036047	0.901442	0.0102634	0.897307	0.0109887
LIST-S2	unsupervised	0.844962	0.016516	0.8017	0.0283183	0.888137	0.835097	0.0118433	0.795157	0.86668	0.833145	0.865392	0.00872848	0.797472	0.00955308	0.0508927	0.040337	0.0102521	0.0139123	0.856925	0.00662091	0.908308	0.00311923	0.910315	0.00835573	0.864008	0.0133169	0.884243	0.0059504	0.912204	0.00488197	0.916851	0.00551924	0.899578	0.00550258	0.894537	0.00361399	0.903135	0.0103903	0.888535	0.0122517
PrimateAI	unsupervised	0.465068	0.0228959	0.479849	0.0406458	0.62004	0.477117	0.0529795	0.483998	0.547878	0.462744	0.443884	0.0398109	0.466265	0.0193449	0.0288165	0.0338684	0.0428091	0.0223752	0.466752	0.0235181	0.904108	0.00300826	0.853283	0.0137345	0.904359	0.011021	0.877501	0.0066587	0.903378	0.00525842	0.909705	0.00543308	0.909076	0.0052137	0.911313	0.00306986	0.896032	0.011859	0.889136	0.0113206
DEOGEN2	supervised	0.274591	0.0323314	0.101219	0.0338453	0.410138	0.211749	0.0218201	0.366346	0.295024	0.2299	0.270265	0.038003	0.32105	0.0289477	0.073853	0.0574733	0.0296894	0.029491	0.317147	0.028366	0.925847	0.00308072	0.831963	0.014434	0.883517	0.0123065	0.899406	0.00675149	0.948817	0.00395778	0.931235	0.00465076	0.899828	0.00670762	0.927833	0.00311816	0.849068	0.0137429	0.943908	0.00775955
SIFT	unsupervised	0.954196	0.0100819	0.94196	0.0135338	0.97726	0.924735	0.00742216	0.91549	0.974487	0.947324	0.954753	0.00918252	0.96329	0.00732342	0.0276578	0.0360333	0.0136663	0.0206433	0.963486	0.00816052	0.932436	0.00267614	0.909237	0.0110597	0.912783	0.0104589	0.905228	0.00587509	0.933764	0.00466679	0.924185	0.00554413	0.940389	0.00419713	0.932243	0.00286902	0.935538	0.00860089	0.930961	0.00919563
CADD	supervised	0.486178	0.0120477	0.429511	0.0211716	0.535089	0.454365	0.0185133	0.510515	0.523759	0.470897	0.503218	0.00861632	0.498085	0.0111329	0.0146712	0.0222173	0.0121065	0.00993775	0.505266	0.00936813	0.945271	0.00209878	0.915299	0.00847952	0.914329	0.00998061	0.928617	0.00434382	0.953969	0.00316346	0.947383	0.00347531	0.941459	0.00379067	0.941809	0.00241376	0.909568	0.00980831	0.945318	0.0078545
MPC	supervised	0.351513	0.0496217	0.345596	0.0427052	0.545351	0.398152	0.0658109	0.394741	0.409028	0.359178	0.34089	0.0441919	0.370927	0.057374	0.0703599	0.0654764	0.0514854	0.05829	0.36803	0.0570066	0.892782	0.00392454	0.817422	0.0189472	0.897666	0.0117353	0.862307	0.00789316	0.884115	0.00703457	0.897363	0.00687753	0.90643	0.00620218	0.892798	0.00410155	0.915953	0.0116299	0.895589	0.0121486
PROVEAN	unsupervised	0.644102	0.00924231	0.507477	0.0178668	0.675338	0.52387	0.028212	0.71615	0.656193	0.564999	0.666885	0.012842	0.664229	0.0103247	0.0278216	0.0576909	0.0108122	0.0242396	0.65499	0.0102931	0.927383	0.00288104	0.841789	0.013558	0.902337	0.0106187	0.903254	0.00615795	0.946272	0.00412775	0.930029	0.00483778	0.920593	0.00526	0.926925	0.00297299	0.867358	0.0123827	0.937796	0.00849826
Polyphen2_HDIV	supervised	0.545245	0.0437394	0.0369838	0.0357712	0.726499	0.0434373	0.0954428	0.664462	0.661897	0.398119	0.549366	0.151284	0.600804	0.0913262	0.0676631	0.246922	0.128788	0.140867	0.566579	0.0550626	0.929479	0.00277575	0.879102	0.0129815	0.90075	0.0112589	0.909204	0.00566838	0.945502	0.00379007	0.925012	0.00486783	0.919387	0.00532801	0.925565	0.00302811	0.915897	0.010245	0.940785	0.00810766
ESM1b	unsupervised	0.649471	0.00693952	0.574297	0.0217364	0.707925	0.566349	0.0256423	0.650055	0.660947	0.628951	0.678705	0.0155624	0.669012	0.0172432	0.0230422	0.0337766	0.0240308	0.0131938	0.668066	0.0144357	0.928649	0.00333851	0.865359	0.0157645	0.909841	0.0107327	0.901821	0.00668562	0.93624	0.00527943	0.912719	0.00702982	0.936103	0.00509532	0.927553	0.00332741	0.933705	0.00874733	0.926065	0.0102823
Polyphen2_HVAR	supervised	0.278023	0.0461236	0.0253344	0.0216211	0.452897	0.0318719	0.112743	0.378105	0.355619	0.225496	0.267989	0.0561452	0.305466	0.0419638	0.0441193	0.12966	0.0483187	0.0909516	0.319535	0.0361322	0.939886	0.00262663	0.883289	0.013715	0.918058	0.0102334	0.920684	0.00517951	0.955138	0.00339689	0.941006	0.00416276	0.924408	0.00539322	0.937934	0.00264028	0.912623	0.0104398	0.947111	0.00775139
MutationAssessor	unsupervised	0.64359	0.00599646	0.583261	0.0324428	0.652374	0.620636	0.0275228	0.643801	0.646955	0.624814	0.643894	0.00769506	0.65257	0.0136682	0.0264236	0.0173844	0.00601023	0.0192927	0.65174	0.00929272	0.936467	0.00280723	0.924028	0.0116574	0.889226	0.0123796	0.910741	0.00591091	0.946726	0.00390392	0.922257	0.00601407	0.932897	0.0052786	0.925965	0.00327786	0.940765	0.00998303	0.93953	0.008972
BayesDel_noAF	supervised	0.514611	0.00738111	0.431064	0.0162981	0.522479	0.549206	0.0232932	0.548654	0.54266	0.5054	0.498385	0.023573	0.540279	0.0127336	0.0422382	0.0284868	0.0239723	0.0177163	0.519776	0.0103878	0.961816	0.00177357	0.948985	0.00617326	0.931116	0.00896902	0.942166	0.00402417	0.968782	0.00255387	0.953823	0.00345496	0.962814	0.00290794	0.95852	0.00195534	0.955276	0.00640867	0.957861	0.00655791
REVEL	supervised	0.349038	0.0308256	0.200852	0.0312511	0.417549	0.255142	0.0376938	0.374839	0.404216	0.266672	0.337049	0.0270218	0.388168	0.0255219	0.0144807	0.0530497	0.0386792	0.023928	0.376158	0.022571	0.957498	0.00216275	0.935039	0.00732904	0.933677	0.00888815	0.936321	0.00480354	0.965496	0.00318111	0.95287	0.0041215	0.95408	0.00357955	0.954721	0.0022807	0.938452	0.0081075	0.958845	0.00680302
gMVP	supervised	0.63271	0.0276615	0.408874	0.019157	0.765791	0.517851	0.0414392	0.702019	0.699217	0.557247	0.645392	0.0315349	0.721706	0.0265898	0.0394574	0.0357853	0.0405734	0.0262097	0.677928	0.0124187	0.952664	0.00244939	0.920285	0.0111166	0.933214	0.00930416	0.943639	0.00469104	0.9624	0.00374061	0.949165	0.00479905	0.947748	0.00412519	0.950599	0.00258586	0.905474	0.0107496	0.958594	0.00732112
ESM1v	unsupervised	0.649546	0.0267202	0.579987	0.0195655	0.743047	0.604362	0.0166138	0.648862	0.661652	0.621746	0.685165	0.0315442	0.674298	0.0249578	0.0215243	0.0584696	0.035593	0.0150235	0.679098	0.00895795	0.940127	0.00333159	0.901416	0.0169684	0.921711	0.0108047	0.917	0.00672531	0.945623	0.00538358	0.925614	0.00765635	0.94638	0.00479952	0.93859	0.00341504	0.943698	0.00972292	0.94604	0.00859426
VEST4	supervised	0.463004	0.0202353	0.323734	0.0379604	0.555807	0.464553	0.0423938	0.502535	0.499342	0.468919	0.429293	0.03196	0.47394	0.0231919	0.0821773	0.0354461	0.0305499	0.0264942	0.483874	0.0239956	0.963201	0.00183135	0.94852	0.00890153	0.928468	0.00930361	0.946369	0.00406594	0.968274	0.00272043	0.958127	0.00349227	0.962377	0.00320121	0.958333	0.00195372	0.951196	0.00719513	0.949237	0.00721942
EVE	unsupervised	0.445257	0.0125378	0.553483	0.0720462	0.451204	0.555694	0.0431573	0.466383	0.471045	0.439988	0.458194	0.0470518	0.438368	0.0417274	0.0814421	0.0497913	0.0160435	0.0249561	0.443148	0.0120541	0.895819	0.00491874	0.88082	0.0229316	0.863591	0.0188006	0.882108	0.00926364	0.903453	0.00842596	0.873542	0.0100674	0.907254	0.00802782	0.887468	0.00557384	0.908991	0.0200809	0.914678	0.0159809
BayesDel_addAF	supervised	0.52498	0.0062509	0.503053	0.0154877	0.566219	0.568867	0.0247821	0.57917	0.551252	0.525508	0.518822	0.0169874	0.535149	0.0159245	0.0318562	0.0318922	0.00994679	0.00933852	0.528299	0.0080577	0.977517	0.00122045	0.965906	0.00475167	0.966048	0.00584159	0.962994	0.00283975	0.982693	0.00181366	0.975634	0.002248	0.974805	0.00229244	0.976429	0.00135525	0.966671	0.00532365	0.973112	0.00476063
ClinPred	supervised	0.57803	0.0476607	0.323982	0.107814	0.803732	0.658818	0.0738367	0.586776	0.714142	0.496308	0.55574	0.0755751	0.615557	0.0556277	0.0905788	0.149714	0.115219	0.0754762	0.624761	0.0556151	0.979731	0.0012204	0.962091	0.00500739	0.977058	0.00432597	0.964449	0.00305922	0.984166	0.00169413	0.982359	0.001897	0.973227	0.00255504	0.979439	0.00133414	0.960325	0.0061936	0.971787	0.00538753
AlphaMissense	semi_supervised	0.227706	0.019596	0.112661	0.0111478	0.500717	0.165034	0.134447	0.599874	0.29911	0.214881	0.235196	0.0850705	0.377037	0.0866162	0.0412451	0.0893564	0.0404644	0.0242845	0.260899	0.0309704	0.960091	0.00199634	0.90891	0.00966437	0.944657	0.00815834	0.939417	0.00447831	0.967942	0.00317185	0.964148	0.0031267	0.946771	0.00397769	0.962358	0.00195993	0.903256	0.0098497	0.944261	0.008088
MetaRNN	supervised	0.320784	0.0713822	0.135011	0.0374137	0.519943	0.487346	0.0379137	0.464326	0.435688	0.366768	0.282059	0.0597474	0.379751	0.0855649	0.138875	0.089255	0.039389	0.113599	0.431024	0.0502837	0.982745	0.00102078	0.971254	0.00480178	0.976595	0.00438705	0.969304	0.00248733	0.984278	0.00182859	0.982107	0.00209049	0.98234	0.00164142	0.981702	0.00123061	0.974571	0.00466978	0.975019	0.00483372
