# Supplementary material for: Calibrated Variant Effect Prediction at the Residue Level Using Conditional Score Distributions
Source: bioRxiv. 2025 Nov 26:2025.11.24.690189. Preprint. [Version 1] doi: 10.1101/2025.11.24.690189 (PMC12697679; doi:10.1101/2025.11.24.690189)
Supplement: Supplement 5 [file media-5.xlsx]

## Sheet: ece_mce_clinvar_clinvar
Calibration: ClinVar-RaCoon, Test: ClinVar
	node	ece	mce	#test_samples
0	all_data	0.011	0.044	159310
1	short-ordered-non_sulfur-non_ppi	0.028	0.07	40063
2	short-ordered-non_sulfur-ppi	0.032	0.075	7721
3	short-ordered-non_sulfur	0.045	0.189	14178
4	short-ordered-sulfur-non_ppi	0.037	0.041	408
5	short-ordered-sulfur	0.042	0.113	1154
6	short-disordered-non_sulfur-non_ppi	0.022	0.265	12818
7	short-disordered-non_sulfur	0.011	0.133	5309
8	short-disordered	0.21	0.512	1234
9	long-ordered-sulfur-non_ppi	0.024	0.121	1579
10	long-sulfur-non_ppi	0.034	0.025	616
11	long-sulfur	0.085	0.261	1078
12	long-non_sulfur-disordered-non_ppi	0.015	0.169	20791
13	long-non_sulfur-disordered	0.009	0.139	9437
14	long-non_sulfur-ordered-ppi	0.04	0.121	827
15	long-non_sulfur-ordered-non_ppi	0.022	0.051	27443
16	long-non_sulfur-ordered	0.029	0.097	12967
Calibration: ClinVar-RaCoon, Test: ProteinGym
	node	ece	mce	#test_samples
0	all_data	0.055	0.113	58760
1	short-ordered-non_sulfur-non_ppi	0.085	0.145	18679
2	short-ordered-non_sulfur-ppi	0.058	0.198	4226
3	short-ordered-non_sulfur	0.071	0.12	6648
4	short-ordered-sulfur-non_ppi	0.043	0.02	229
5	short-ordered-sulfur	0.045	0.132	601
6	short-disordered-non_sulfur-non_ppi	0.006	0.158	3616
7	short-disordered-non_sulfur	0.057	0.243	1539
8	short-disordered	0.095	0.07	201
9	long-ordered-sulfur-non_ppi	0.033	0.061	458
10	long-sulfur-non_ppi	0.063	0.011	152
11	long-sulfur	0.117	0.126	278
12	long-non_sulfur-disordered-non_ppi	0.025	0.079	6655
13	long-non_sulfur-disordered	0.03	0.063	2255
14	long-non_sulfur-ordered-ppi	0.06	0.082	491
15	long-non_sulfur-ordered-non_ppi	0.059	0.109	9245
16	long-non_sulfur-ordered	0.129	0.299	2654
Calibration: ClinVar (Naïve), Test: ClinVar
	node	ece	mce	#test_samples
0	all_data	0.092	0.199	153780
1	short-ordered-non_sulfur-non_ppi	0.044	0.092	38490
2	short-ordered-non_sulfur-ppi	0.027	0.083	7358
3	short-ordered-non_sulfur	0.079	0.222	13689
4	short-ordered-sulfur-non_ppi	0.116	0.048	380
5	short-ordered-sulfur	0.052	0.321	1099
6	short-disordered-non_sulfur-non_ppi	0.128	0.716	12520
7	short-disordered-non_sulfur	0.117	0.505	5176
8	short-disordered	0.137	0.399	1197
9	long-ordered-sulfur-non_ppi	0.05	0.104	1504
10	long-sulfur-non_ppi	0.052	0.053	595
11	long-sulfur	0.063	0.196	1044
12	long-non_sulfur-disordered-non_ppi	0.124	0.506	20168
13	long-non_sulfur-disordered	0.129	0.596	9163
14	long-non_sulfur-ordered-ppi	0.078	0.119	789
15	long-non_sulfur-ordered-non_ppi	0.133	0.325	26416
16	long-non_sulfur-ordered	0.195	0.461	12577
